# Supplementary material for: Dietary Marine Hydrolysate Improves Memory Performance and Social Behavior through Gut Microbiota Remodeling during Aging
Source: Foods. 2023 Nov 21;12(23):4199. doi: 10.3390/foods12234199 (PMC10706458; doi:10.3390/foods12234199)
Supplement: Supplementary file 1 [file foods-12-04199-s001.zip]

Archive with 1 entries (1 files):
- foods-2653267-supplementary.pdf
